# Supplementary material for: Genome-Wide Identification and Characterization of the Biosynthesis of the Polyamine Gene Family in Citrus unshiu
Source: Genes (Basel). 2023 Jul 26;14(8):1527. doi: 10.3390/genes14081527 (PMC10454681; doi:10.3390/genes14081527)
Supplement: Supplementary file 1 [file genes-14-01527-s001.zip › Supplimental files.xlsx]

## Sheet: Table S1
Table S1. Brief information about C. unshiu SPMS, SPDS, ACL5, ADC, ODC, and SAMDC genes orthologs and their functions and expression in Arabidopsis.
C. unshiu genes	Arabidopsis orthologs	% Identity	Localization	Expression		Putative Functions	Reference
				Organ	Stage
CuSPMS	AtSPMS	74.63	Cytoplasm, nucleus	pollen, flower, whole plant	Growth, Development, and reproduction	defense response to bacterium, flowering, leaf and plant growth	(Kariya et al., 2016; van Rensburg et al., 2021)
CuSPDS1	AtSPDS1	67.01	Chloroplast, nucleus	pollen, flower, whole plant	Growth, Development, and reproduction	flowering, leaf and plant growth	(Michael, 2016a; Sekula & Dauter, 2019)1
CuSPDS2	AtSPDS2	58.1	Chloroplast, nucleus	pollen, flower, whole plant	Growth, Development, and reproduction	flowering, leaf and plant growth	(Sekula & Dauter, 2019; van Rensburg et al., 2021)
CuACL5-1	AtACL5	75	Cytoplasm, nucleus	pollen, flower, whole plant	Growth, Development, and reproduction	pollen, flowering, leaf and plant growth	(Muñiz et al., 2008; Tong et al., 2014)
CuACL5-2	AtACL5	61.26	Cytoplasm, nucleus	pollen, flower, whole plant	Growth, Development, and reproduction	pollen, flowering, leaf and plant growth	(Takano et al., 2012; Tong et al., 2014)
CuADC	AtADC1	61.76	Chloroplast, cytosol	whole plant except root	Growth, Development, and reproduction	shoot system, inflorescence, leaf development	(Fu et al., 2017; Urano et al., 2005)
CuODC1	CsODC2 (C. sinensis)	100	Chloroplast, cytosol	whole plant	mature embryo, flower, fruit development, senescence	leaf, inflorescence, shoot system, vascular development	(Niu et al., 2021; Stavrou et al., 2018)
CuODC2	CsODC1 (C. sinensis)	92.29	Chloroplast, cytosol	whole plant	mature embryo, flower, fruit development, senescence	leaf, inflorescence, shoot system, vascular development	(Stavrou et al., 2018; Yurdagul et al., 2021)
CuSAMDC1	AtSAMDC2	68.75	Cytosol	whole plant except root	mature and germinated pollen	guard cell, pollen, pollen tube, organ development	(Basu et al., 2014b, 2014a)
CuSAMDC2	AtSAMDC1	65.85	Cytosol	whole plant except root	mature and germinated pollen	guard cell, pollen, pollen tube, organ development	(Marco et al., 2014; Urano et al., 2003)
CuSAMDC3	AtSAMDC3	57.96	Cytosol	whole plant except root	mature and germinated pollen	guard cell, pollen, pollen tube, organ development	(Basu et al., 2014b; Panicot et al., 2002)
CuSAMDC4	AtSAMDC4	64.62	Cytosol	whole plant except root	mature and germinated pollen	guard cell, pollen, pollen tube, organ development	(Majumdar et al., 2017; Marco et al., 2014)
CuSAMDC5	AtSAMDC4	64.35	Cytosol	whole plant except root	mature and germinated pollen	guard cell, pollen, pollen tube, organ development	(Michael, 2016a; Urano et al., 2003)

## Sheet: Table S2
	Table S2. Details of the linked genes of CuSPMS, CuSPDS, CuACL5, CuADC, CuODC, and Cu-SAMDC members of C. unshiu with other species, along with their locations
	C. unshiu		A. thaliana		C. sinensis		P. trifoliata		C. reticulata
	Gene	Location	Gene	Location	Gene	Location	Gene	Location	Gene	Location
	CuSPMS	S_00003			CuSPDS1	Cs_00328	PtSPMS	chr9	CrSPMS	S86061_c89
	CuSPDS1	S_00004	AtSPDS2	Chr1	CuSPDS1	Cs_00003	PtSPDS1	chr3	CrSPDS1	S2964_c92
			AtSPDS1	Chr1	CuSPDS2	Cs_00020	PtSPDS2	chr4	CrSPDS2	S86035_c92
	CuSPDS2	S_00092	AtSPDS1	Chr1	CuSPDS1	Cs_00003	PtSPDS1	chr3	CrSPDS1	S2964_c92
					CuSPDS2	Cs_00020	PtSPDS2	chr4	CrSPDS2	S86035_c92
	CuACL5-1	S_00498			CsACL5-1	Cs_00013	PtACL5-1	chr1	CrACL5-1	S294_c92
	CuACL5-2	S_00051	AtACL5	Chr5	CsACL5-1	Cs_00011	PtACL5-2	chr9	CrACL5-2	S85973_c87
	CuADC	S_00918			CsODC3	Cs_00355	PtADC	chrUn	CrADC	S4989_c83
	CuODC1	S_00140			CsODC3	Cs_00355	PtODC	chr4	CrODC	S480_c83
	CuODC2	S_00902
	CuSAMDC1	S_00310	AtSAMDC3	Chr3	CsSAMDC1	Cs_00019	PtSAMDC1	chr4	CrSAMDC1	S85899_c89
	CuSAMDC2	S_00098	AtSAMDC1	Chr3	CsSAMDC1	Cs_00019	PtSAMDC1	chr4	CrSAMDC1	S85899_c89
			AtSAMDC2	Chr5	CsSAMDC2	Cs_00071	PtSAMDC2	chr6	CrSAMDC2	S85909_c90
	CuSAMDC3	S_00562			CsSAMDC3	Cs_00048	PtSAMDC3	chr1	CrSAMDC3	S86026_c92
	CuSAMDC4	S_00394
	CuSAMDC5	S_00366			CuSAMDC4	Cs_00011	PtSAMDC4	chr9	CrSAMDC4	S85973_c87

## Sheet: Table S3
Table S3. Brief information about C. unshiu SPMS, SPDS, ACL5, ADC, ODC, and SAMDC genes orthologs and their functions and expression in Arabidopsis.
Gene	cis-element	Sequence	start	End	Specie	Function
CuACL5-1	Myb-binding site	CAACAG	470	476	Nicotiana tabacum	Binding site for MYB transcription factors regulating diverse transcriptional events
CuACL5-1	MYC	CATTTG	464	470	Arabidopsis thaliana	regulators in regulating plant seed production, root elongation, leaf senescence, and stamen
CuACL5-1	AAGAA-motif	gGTAAAGAAA	369	360	Avena sativa	role in abiotic stress responses and tolerance
CuACL5-1	TATA-box	ATATAT	429	435	Brassica napus	core promoter element around -30 of transcription start
CuACL5-1	GARE-motif	TCTGTTG	470	463	Brassica oleracea	gibberellin-responsive element
CuACL5-1	STRE	AGGGG	231	226	Arabidopsis thaliana	Stress response element
CuACL5-1	AT~TATA-box	TATATA	430	436	Arabidopsis thaliana	regulatory elements involved in the formation of a transcription initiation complex
CuACL5-1	ARE	AAACCA	482	488	Zea mays	cis-acting regulatory element essential for the anaerobic induction
CuACL5-1	ACA-motif	AATTACAGCCATT	777	765	Pisum sativum	part of gapA in (gapA-CMA1) involved with light responsiveness
CuACL5-1	WRE3	CCACCT	201	195	Pisum sativum	wound responsiveness
CuACL5-1	Box 4	ATTAAT	531	525	Petroselinum crispum	part of a conserved DNA module involved in light responsiveness
CuACL5-1	TATC-box	TATCCCA	693	700	Oryza sativa	cis-acting element involved in gibberellin-responsiveness
CuACL5-1	GTGGC-motif	CATCGTGTGGC	794	784	Arabidopsis thaliana	part of a light responsive element
CuACL5-1	MYB recognition site	CCGTTG	56	62	Arabidopsis thaliana	recognize MYB binding sites
CuACL5-1	GATA-motif	AAGGATAAGG	140	149	Solanum tuberosum	part of a light responsive element
CuACL5-1	AE-box	AGAAACTT	498	506	Arabidopsis thaliana	part of a module for light response
CuACL5-1	AT-rich element	ATAGAAATCAA	654	644	Glycine max	binding site of AT-rich DNA binding protein (ATBP-1)
CuACL5-1	CAAT-box	CAAT	186	190	Arabidopsis thaliana	common cis-acting element in promoter and enhancer regions
CuACL5-1	MYB	CAACAG	470	476	Arabidopsis thaliana	role in plant development, secondary metabolism, hormone signal transduction, disease resistance and abiotic stress tolerance
CuACL5-2	TATA-box	TATA	22	26	Arabidopsis thaliana	core promoter element around -30 of transcription start
CuACL5-2	GATA-motif	GATAGGA	507	514	Arabidopsis thaliana	part of a light responsive element
CuACL5-2	ABRE	ACGTG	141	146	Arabidopsis thaliana	cis-acting element involved in the abscisic acid responsiveness
CuACL5-2	G-Box	CACGTT	140	134	Pisum sativum	cis-acting regulatory element involved in light responsiveness
CuACL5-2	CAAT-box	CCAAT	670	675	Arabidopsis thaliana	common cis-acting element in promoter and enhancer regions
CuACL5-2	STRE	AGGGG	36	41	Arabidopsis thaliana	Stress response element
CuACL5-2	ARE	AAACCA	172	166	Zea mays	cis-acting regulatory element essential for the anaerobic induction
CuACL5-2	as-1	TGACG	718	723	Arabidopsis thaliana	role in plant development, secondary metabolism, hormone signal transduction, disease resistance and abiotic stress tolerance
CuACL5-2	CGTCA-motif	CGTCA	718	713	Hordeum vulgare	cis-acting regulatory element involved in the MeJA-responsiveness
CuACL5-2	Box 4	ATTAAT	907	901	Petroselinum crispum	part of a conserved DNA module involved in light responsiveness
CuACL5-2	MYC	CATTTG	109	115	Arabidopsis thaliana	regulators in regulating plant seed production, root elongation, leaf senescence, and stamen
CuACL5-2	TGACG-motif	TGACG	718	723	Hordeum vulgare	cis-acting regulatory element involved in the MeJA-responsiveness
CuACL5-2	TATA	TATAAAAT	22	30	Arabidopsis thaliana	regulatory elements involved in the formation of a transcription initiation complex
CuADC	CAAT-box	CAAAT	68	63	Arabidopsis thaliana	common cis-acting element in promoter and enhancer regions
CuADC	TCT-motif	TCTTAC	417	411	Arabidopsis thaliana	part of a light responsive element
CuADC	STRE	AGGGG	317	322	Arabidopsis thaliana	Stress response element
CuADC	GC-motif	CCCCCG	235	229	Zea mays	enhancer-like element involved in anoxic specific inducibility
CuADC	P-box	CCTTTTG	822	829	Oryza sativa	gibberellin-responsive element
CuADC	Myc	TCTCTTA	635	642	Arabidopsis thaliana	regulators in regulating plant seed production, root elongation, leaf senescence, and stamen
CuADC	TATA-box	TATAA	6	1	Arabidopsis thaliana	core promoter element around -30 of transcription start
CuADC	ACE	CTAACGTATT	40	30	Petroselinum crispum	cis-acting element involved in light responsiveness
CuADC	MYC	CATTTG	252	236	Arabidopsis thaliana	regulators in regulating plant seed production, root elongation, leaf senescence, and stamen
CuADC	TGACG-motif	TGACG	335	330	Hordeum vulgare	cis-acting regulatory element involved in the MeJA-responsiveness
CuADC	circadian	CAAAGATATC	286	295	Lycopersicon esculentum	cis-acting regulatory element involved in circadian control
CuADC	CGTCA-motif	CGTCA	335	340	Hordeum vulgare	cis-acting regulatory element involved in the MeJA-responsiveness
CuADC	as-1	TGACG	335	330	Arabidopsis thaliana	role in plant development, secondary metabolism, hormone signal transduction, disease resistance and abiotic stress tolerance
CuADC	TC-rich repeats	ATTCTCTAAC	5	1	Nicotiana tabacum	cis-acting element involved in defense and stress responsiveness
CuADC	WRE3	CCACCT	409	415	Pisum sativum	wound responsiveness
CuADC	WUN-motif	AAATTACT	183	191	Nicotiana glutinosa	wound responsiveness
CuADC	ARE	AAACCA	445	451	Zea mays	cis-acting regulatory element essential for the anaerobic induction
CuODC1	ERE	ATTTTAAA	679	671	Nicotiana glutinos	ethylene responsive elements
CuODC1	MYB-like sequence	TAACCA	60	54	Arabidopsis thaliana	role in plant development, secondary metabolism, hormone signal transduction, disease resistance and abiotic stress tolerance
CuODC1	O2-site	GATGATGTGG	879	870	Zea mays	cis-acting regulatory element involved in zein metabolism regulation
CuODC1	TATA-box	ATATAT	55	61	Brassica napus	core promoter element around -30 of transcription start
CuODC1	AT~TATA-box	TATATA	185	191	Arabidopsis thaliana	regulatory elements involved in the formation of a transcription initiation complex
CuODC1	TGA-element	AACGAC	915	909	Brassica oleracea	auxin-responsive element
CuODC1	GT1-motif	GGTTAA	61	66	Arabidopsis thaliana	light responsive element
CuODC1	TATA	TATAAAAT	323	331	Arabidopsis thaliana	regulatory elements involved in the formation of a transcription initiation complex
CuODC1	TGACG-motif	TGACG	800	795	Hordeum vulgare	cis-acting regulatory element involved in the MeJA-responsiveness
CuODC1	MYC	CAATTG	354	361	Arabidopsis thaliana	regulators in regulating plant seed production, root elongation, leaf senescence, and stamen
CuODC1	as-1	TGACG	800	795	Arabidopsis thaliana	role in plant development, secondary metabolism, hormone signal transduction, disease resistance and abiotic stress tolerance
CuODC1	CGTCA-motif	CGTCA	800	805	Hordeum vulgare	cis-acting regulatory element involved in the MeJA-responsiveness
CuODC1	AuxRE	TGTCTCAATAAG	374	385	Glycine max	part of an auxin-responsive element
CuODC1	AT1-motif	AATTATTTTTTATT	505	518	Solanum tuberosum	part of a light responsive module
CuODC1	MYB	TAACCA	60	66	Arabidopsis thaliana	role in plant development, secondary metabolism, hormone signal transduction, disease resistance and abiotic stress tolerance
CuODC1	CAAT-box	CAAT	103	107	Arabidopsis thaliana	common cis-acting element in promoter and enhancer regions
CuODC1	Myb	CAACTG	451	457	Arabidopsis thaliana	role in plant development, secondary metabolism, hormone signal transduction, disease resistance and abiotic stress tolerance
CuODC1	MBS	CAACTG	451	457	Arabidopsis thaliana	MYB binding site involved in drought-inducibility
CuODC1	ARE	AAACCA	535	529	Zea mays	cis-acting regulatory element essential for the anaerobic induction
CuODC1	Box 4	ATTAAT	804	798	Petroselinum crispum	part of a conserved DNA module involved in light responsiveness
CuODC1	WRE3	CCACCT	792	798	Pisum sativum	wound responsiveness
CuODC2	ARE	AAACCA	36	42	Zea mays	cis-acting regulatory element essential for the anaerobic induction
CuODC2	dOCT	CACGGATC	787	795	Zea mays	cis-acting regulatory element related to meristem
CuODC2	WRE3	CCACCT	623	617	Pisum sativum	wound responsiveness
CuODC2	Box 4	ATTAAT	605	599	Petroselinum crispum	part of a conserved DNA module involved in light responsiveness
CuODC2	CAT-box	GCCACT	202	196	Arabidopsis thaliana	cis-acting regulatory element related to meristem expression
CuODC2	TATC-box	TATCCCA	973	1000	Oryza sativa	cis-acting element involved in gibberellin-responsiveness
CuODC2	GATA-motif	AAGATAAGATT	714	724	Arabidopsis thaliana	part of a light responsive element
CuODC2	P-box	CCTTTTG	951	944	Oryza sativa	gibberellin-responsive element
CuODC2	CAAT-box	CAAT	5	9	Arabidopsis thaliana	common cis-acting element in promoter and enhancer regions
CuODC2	MYB	CAACAG	132	138	Arabidopsis thaliana	role in plant development, secondary metabolism, hormone signal transduction, disease resistance and abiotic stress tolerance
CuODC2	Myb-binding site	CAACAG	132	138	Nicotiana tabacum	Binding site for MYB transcription factors regulating diverse transcriptional events
CuODC2	TCA-element	TCAGAAGAGG	803	794	Brassica oleracea	cis-acting element involved in salicylic acid responsiveness
CuODC2	CGTCA-motif	CGTCA	60	65	Hordeum vulgare	cis-acting regulatory element involved in the MeJA-responsiveness
CuODC2	as-1	TGACG	60	55	Arabidopsis thaliana	role in plant development, secondary metabolism, hormone signal transduction, disease resistance and abiotic stress tolerance
CuODC2	TC-rich repeats	ATTCTCTAAC	550	559	Nicotiana tabacum	cis-acting element involved in defense and stress responsiveness
CuODC2	TGACG-motif	TGACG	60	55	Hordeum vulgare	cis-acting regulatory element involved in the MeJA-responsiveness
CuODC2	ERE	ATTTCATA	729	731	Nicotiana glutinos	ethylene responsive elements
CuODC2	TATA-box	TATAAATA	323	315	Daucus carota	core promoter element around -30 of transcription start
CuODC2	ABRE	ACGTG	764	769	Arabidopsis thaliana	cis-acting element involved in the abscisic acid responsiveness
CuODC2	G-Box	CACGTT	763	757	Pisum sativum	cis-acting regulatory element involved in light responsiveness
CuODC2	STRE	AGGGG	579	574	Arabidopsis thaliana	Stress response element
CuODC2	AT~TATA-box	TATATA	676	670	Arabidopsis thaliana	regulatory elements involved in the formation of a transcription initiation complex
CuSAMDC1	TATA-box	TACAAAA	138	131	Oryza sativa	core promoter element around -30 of transcription start
CuSAMDC1	AAGAA-motif	gGTAAAGAAA	654	645	Avena sativa	role in abiotic stress responses and tolerance
CuSAMDC1	ATCT-motif	AATCTAATCC	616	607	Pisum sativum	part of a conserved DNA module involved in light responsiveness
CuSAMDC1	CAAT-box	CAAT	35	39	Arabidopsis thaliana	common cis-acting element in promoter and enhancer regions
CuSAMDC1	MYB	CAACCA	824	818	Arabidopsis thaliana	role in plant development, secondary metabolism, hormone signal transduction, disease resistance and abiotic stress tolerance
CuSAMDC1	TCCC-motif	TCTCCCT	5	12	Spinacia oleracea	part of a light responsive element
CuSAMDC1	MRE	AACCTAA	345	338	Petroselinum crispum	MYB binding site involved in light responsiveness
CuSAMDC1	G-Box	CACGTT	265	259	Pisum sativum	cis-acting regulatory element involved in light responsiveness
CuSAMDC1	ABRE	ACGTG	266	271	Arabidopsis thaliana	cis-acting element involved in the abscisic acid responsiveness
CuSAMDC1	ARE	AAACCA	884	878	Zea mays	cis-acting regulatory element essential for the anaerobic induction
CuSAMDC1	chs-Unit 1 m1	ACCTAACCCGC	340	330	Hordeum vulgare	part of a light responsive element
CuSAMDC1	WUN-motif	AAATTACTA	563	554	Nicotiana glutinosa	responsible for wound-response
CuSAMDC1	MYC	CAATTG	818	812	Arabidopsis thaliana	regulators in regulating plant seed production, root elongation, leaf senescence, and stamen
CuSAMDC1	Box 4	ATTAAT	259	265	Petroselinum crispum	part of a conserved DNA module involved in light responsiveness
CuSAMDC2	ARE	AAACCA	81	75	Zea mays	cis-acting regulatory element essential for the anaerobic induction
CuSAMDC2	TCA	TCATCTTCAT	201	192	Pisum sativum	cis-acting element involved in salicylic acid responsiveness
CuSAMDC2	WRE3	CCACCT	584	578	Pisum sativum	wound responsiveness
CuSAMDC2	Box 4	ATTAAT	770	764	Petroselinum crispum	part of a conserved DNA module involved in light responsiveness
CuSAMDC2	I-box	cCATATCCAAT	479	469	Flaveria trinervia	part of a light responsive element
CuSAMDC2	P-box	CCTTTTG	580	573	Oryza sativa	gibberellin-responsive element
CuSAMDC2	GATA-motif	AAGATAAGATT	142	153	Arabidopsis thaliana	part of a light responsive element
CuSAMDC2	CAAT-box	CAAT	1	5	Arabidopsis thaliana	common cis-acting element in promoter and enhancer regions
CuSAMDC2	MYB	TAACCA	452	446	Arabidopsis thaliana	role in plant development, secondary metabolism, hormone signal transduction, disease resistance and abiotic stress tolerance
CuSAMDC2	TCT-motif	TCTTAC	589	583	Arabidopsis thaliana	part of a light responsive element
CuSAMDC2	LAMP-element	CTTTATCA	69	77	Pisum sativum	part of a light responsive element
CuSAMDC2	TCA-element	CCATCTTTTT	25	16	Nicotiana tabacum	cis-acting element involved in salicylic acid responsiveness
CuSAMDC2	TC-rich repeats	GTTTTCTTAC	98	108	Nicotiana tabacum	cis-acting element involved in defense and stress responsiveness
CuSAMDC2	MYC	CATTTG	385	379	Arabidopsis thaliana	regulators in regulating plant seed production, root elongation, leaf senescence, and stamen
CuSAMDC2	AAGAA-motif	GAAAGAA	63	56	Avena sativa	role in abiotic stress responses and tolerance in plants
CuSAMDC2	ERE	ATTTTAAA	869	877	Nicotiana glutinos	ethylene responsive elements
CuSAMDC2	TATA-box	TACAAAA	56	63	Oryza sativa	core promoter element around -30 of transcription start
CuSAMDC2	MYB-like sequence	TAACCA	452	449	Arabidopsis thaliana	role in plant development, secondary metabolism, hormone signal transduction, disease resistance and abiotic stress tolerance
CuSAMDC2	ABRE	ACGTG	703	708	Arabidopsis thaliana	cis-acting element involved in the abscisic acid responsiveness
CuSAMDC2	G-Box	CACGTT	702	696	Pisum sativum	cis-acting regulatory element involved in light responsiveness
CuSAMDC3	ERE	ATTTTAAA	990	998	Nicotiana glutinos	ethylene responsive elements
CuSAMDC3	TATA-box	TATAA	122	117	Arabidopsis thaliana	core promoter element around -30 of transcription start
CuSAMDC3	GATA-motif	AAGATAAGATT	640	630	Arabidopsis thaliana	part of a light responsive element
CuSAMDC3	CAAT-box	CAAAT	162	167	Arabidopsis thaliana	common cis-acting element in promoter and enhancer regions
CuSAMDC3	STRE	AGGGG	674	669	Arabidopsis thaliana	Stress response element
CuSAMDC3	GC-motif	CCCCCG	605	599	Zea mays	enhancer-like element involved in anoxic specific inducibility
CuSAMDC3	TCT-motif	TCTTAC	157	163	Arabidopsis thaliana	part of a light responsive element
CuSAMDC3	LTR	CCGAAA	861	867	Hordeum vulgare	cis-acting element involved in low-temperature responsiveness
CuSAMDC3	ARE	AAACCA	976	982	Zea mays	cis-acting regulatory element essential for the anaerobic induction
CuSAMDC3	CGTCA-motif	CGTCA	375	370	Hordeum vulgare	cis-acting regulatory element involved in the MeJA-responsiveness
CuSAMDC3	as-1	TGACG	375	380	Arabidopsis thaliana	role in plant development, secondary metabolism, hormone signal transduction, disease resistance and abiotic stress tolerance
CuSAMDC3	GT1-motif	GGTTAA	429	435	Arabidopsis thaliana	light responsive element
CuSAMDC3	TGACG-motif	TGACG	375	380	Hordeum vulgare	cis-acting regulatory element involved in the MeJA-responsiveness
CuSAMDC3	MYC	CATGTG	48	42	Arabidopsis thaliana	regulators in regulating plant seed production, root elongation, leaf senescence, and stamen
CuSAMDC3	TATA	TATAAAAT	130	122	Arabidopsis thaliana	regulatory elements involved in the formation of a transcription initiation complex
CuSAMDC4	ABRE	ACGTG	112	117	Arabidopsis thaliana	cis-acting element involved in the abscisic acid responsiveness
CuSAMDC4	AT~TATA-box	TATATA	734	728	Arabidopsis thaliana	regulatory elements involved in the formation of a transcription initiation complex
CuSAMDC4	STRE	AGGGG	836	831	Arabidopsis thaliana	Stress response element
CuSAMDC4	AAGAA-motif	gGTAAAGAAA	710	701	Avena sativa	role in abiotic stress responses and tolerance
CuSAMDC4	TATA-box	ATATAA	26	32	Brassica oleracea	core promoter element around -30 of transcription start
CuSAMDC4	AuxRR-core	GGTCCAT	8	1	Nicotiana tabacum	cis-acting regulatory element involved in auxin responsiveness
CuSAMDC4	TC-rich repeats	GTTTTCTTAC	364	355	Nicotiana tabacum	cis-acting element involved in defense and stress responsiveness
CuSAMDC4	CGTCA-motif	CGTCA	759	764	Hordeum vulgare	cis-acting regulatory element involved in the MeJA-responsiveness
CuSAMDC4	as-1	TGACG	759	754	Arabidopsis thaliana	role in plant development, secondary metabolism, hormone signal transduction, disease resistance and abiotic stress tolerance
CuSAMDC4	G-box	CACGTC	111	105	Zea mays	cis-acting regulatory element involved in light responsiveness
CuSAMDC4	TGACG-motif	TGACG	759	754	Hordeum vulgare	cis-acting regulatory element involved in the MeJA-responsiveness
CuSAMDC4	TCA-element	CCATCTTTTT	2	11	Nicotiana tabacum	cis-acting element involved in salicylic acid responsiveness
CuSAMDC4	TCT-motif	TCTTAC	364	358	Arabidopsis thaliana	part of a light responsive element
CuSAMDC4	MYB	CAACCA	803	797	Arabidopsis thaliana	role in plant development, secondary metabolism, hormone signal transduction, disease resistance and abiotic stress tolerance
CuSAMDC4	CAAT-box	CAAT	43	47	Arabidopsis thaliana	common cis-acting element in promoter and enhancer regions
CuSAMDC4	Myc	TCTCTTA	853	860	Arabidopsis thaliana	regulators in regulating plant seed production, root elongation, leaf senescence, and stamen
CuSAMDC4	AT1-motif	AATTATTTTTTATT	54	41	Solanum tuberosum	part of a light responsive module
CuSAMDC4	I-box	cCATATCCAAT	511	501	Flaveria trinervia	part of a light responsive element
CuSAMDC4	ARE	AAACCA	473	467	Zea mays	cis-acting regulatory element essential for the anaerobic induction
CuSAMDC4	TCA	TCATCTTCAT	740	749	Pisum sativum	provides essential precursors for respiration, amino acid biosynthesis, and general nitrogen metabolism
CuSAMDC5	TCA-element	CCATCTTTTT	311	320	Nicotiana tabacum	cis-acting element involved in salicylic acid responsiveness
CuSAMDC5	CGTCA-motif	CGTCA	725	730	Hordeum vulgare	cis-acting regulatory element involved in the MeJA-responsiveness
CuSAMDC5	as-1	TGACG	725	720	Arabidopsis thaliana	activation sequence-1, Positively regulates LATERAL ORGAN BOUNDARIES (LOB) within the shoot apex
CuSAMDC5	TC-rich repeats	GTTTTCTTAC	330	339	Nicotiana tabacum	cis-acting element involved in defense and stress responsiveness
CuSAMDC5	TGACG-motif	TGACG	725	720	Hordeum vulgare	cis-acting regulatory element involved in the MeJA-responsiveness
CuSAMDC5	G-box	CACGTC	206	212	Zea mays	cis-acting regulatory element involved in light responsiveness
CuSAMDC5	AAGAA-motif	gGTAAAGAAA	676	667	Avena sativa	role in abiotic stress responses and tolerance
CuSAMDC5	AuxRR-core	GGTCCAT	308	315	Nicotiana tabacum	cis-acting regulatory element involved in auxin responsiveness
CuSAMDC5	O2-site	GATGACATGG	51	42	Zea mays	cis-acting regulatory element involved in zein metabolism regulation
CuSAMDC5	TATA-box	TATA	20	24	Arabidopsis thaliana	core promoter element around -30 of transcription start
CuSAMDC5	ABRE	ACGTG	206	201	Arabidopsis thaliana	cis-acting element involved in the abscisic acid responsiveness
CuSAMDC5	AT~TATA-box	TATATA	700	694	Arabidopsis thaliana	regulatory elements involved in the formation of a transcription initiation complex
CuSAMDC5	STRE	AGGGG	802	797	Arabidopsis thaliana	Stress response element
CuSAMDC5	Myb	TAACTG	110	104	Arabidopsis thaliana	role in plant development, secondary metabolism, hormone signal transduction, disease resistance and abiotic stress tolerance
CuSAMDC5	ARE	AAACCA	439	433	Zea mays	cis-acting regulatory element essential for the anaerobic induction
CuSAMDC5	TCA	TCATCTTCAT	706	715	Pisum sativum	provides essential precursors for respiration, amino acid biosynthesis, and general nitrogen metabolism
CuSAMDC5	I-box	cCATATCCAAT	477	467	Flaveria trinervia	part of a light responsive element
CuSAMDC5	AT1-motif	AATTATTTTTTATT	255	263	Solanum tuberosum	part of a light responsive module
CuSAMDC5	Myc	TCTCTTA	819	826	Arabidopsis thaliana	regulators in regulating plant seed production, root elongation, leaf senescence, and stamen
CuSAMDC5	CAAT-box	CCAAT	226	231	Arabidopsis thaliana	common cis-acting element in promoter and enhancer regions
CuSAMDC5	TCT-motif	TCTTAC	330	324	Arabidopsis thaliana	part of a light responsive element
CuSAMDC5	MYB	CAACCA	769	763	Arabidopsis thaliana	role in plant development, secondary metabolism, hormone signal transduction, disease resistance and abiotic stress tolerance
CuSPDS1	ARE	AAACCA	476	482	Zea mays	cis-acting regulatory element essential for the anaerobic induction
CuSPDS1	MBS	CAACTG	405	399	Arabidopsis thaliana	MYB binding site involved in drought-inducibility
CuSPDS1	Myb	CAACTG	405	399	Arabidopsis thaliana	encodes a sequence specific for DNA binding activity
CuSPDS1	TCA	TCATCTTCAT	795	804	Pisum sativum	cis-acting element involved in salicylic acid responsiveness
CuSPDS1	Myc	TCTCTTA	984	991	Arabidopsis thaliana	regulators in regulating plant seed production, root elongation, leaf senescence, and stamen
CuSPDS1	CAAT-box	CCAAT	81	76	Arabidopsis thaliana	common cis-acting element in promoter and enhancer regions
CuSPDS1	MYB	CAACAG	10	4	Arabidopsis thaliana	role in plant development, secondary metabolism, hormone signal transduction, disease resistance and abiotic stress tolerance
CuSPDS1	W box	TTGACC	263	269	Arabidopsis thaliana	responsible for inducing plant genes in response to pathogen attack
CuSPDS1	3-AF1 binding site	TAAGAGAGGAA	980	970	Solanum tuberosum	light responsive element
CuSPDS1	TCA-element	CCATCTTTTT	792	801	Nicotiana tabacum	cis-acting element involved in salicylic acid responsiveness
CuSPDS1	Myb-binding site	CAACAG	10	4	Nicotiana tabacum	Binding site for MYB transcription factors regulating diverse transcriptional events
CuSPDS1	Gap-box	CAAATGAA(A/G)A	332	323	Arabidopsis thaliana	part of a light responsive element
CuSPDS1	as-1	TGACG	502	497	Arabidopsis thaliana	activation sequence-1, Positively regulates LATERAL ORGAN BOUNDARIES (LOB) within the shoot apex
CuSPDS1	CGTCA-motif	CGTCA	502	507	Hordeum vulgare	cis-acting regulatory element involved in the MeJA-responsiveness
CuSPDS1	MYC	CATTTG	336	342	Arabidopsis thaliana	regulators in regulating plant seed production, root elongation, leaf senescence, and stamen
CuSPDS1	TGACG-motif	TGACG	502	497	Hordeum vulgare	cis-acting regulatory element involved in the MeJA-responsiveness
CuSPDS1	TATA	TATAAAAT	301	309	Arabidopsis thaliana	determining light-dependent gene expression
CuSPDS1	AAGAA-motif	GAAAGAA	131	138	Avena sativa	role in abiotic stress responses and tolerance in plants
CuSPDS1	TATA-box	TATATA	299	305	Arabidopsis thaliana	core promoter element around -30 of transcription start
CuSPDS1	GARE-motif	TCTGTTG	9	16	Brassica oleracea	gibberellin-responsive element
CuSPDS1	ABRE	AACCCGG	168	175	Arabidopsis thaliana	cis-acting element involved in the abscisic acid responsiveness
CuSPDS1	AT~TATA-box	TATATA	299	305	Arabidopsis thaliana	regulatory elements involved in the formation of a transcription initiation complex
CuSPDS1	STRE	AGGGG	91	86	Arabidopsis thaliana	Stress response element
CuSPDS2	P-box	CCTTTTG	884	877	Oryza sativa	gibberellin-responsive element
CuSPDS2	GATA-motif	GATAGGA	252	259	Arabidopsis thaliana	part of a light responsive element
CuSPDS2	CAAT-box	CCAAT	465	460	Arabidopsis thaliana	common cis-acting element in promoter and enhancer regions
CuSPDS2	MYB	CAACAG	290	284	Arabidopsis thaliana	role in plant development, secondary metabolism, hormone signal transduction, disease resistance and abiotic stress tolerance
CuSPDS2	GC-motif	CCCCCG	895	889	Zea mays	enhancer-like element involved in anoxic specific inducibility
CuSPDS2	A-box	CCGTCC	422	428	Petroselinum crispum	cis-acting regulatory element
CuSPDS2	CAT-box	GCCACT	793	787	Arabidopsis thaliana	cis-acting regulatory element related to meristem expression
CuSPDS2	Myb	CAACTG	103	97	Arabidopsis thaliana	encodes a sequence specific for DNA binding activity
CuSPDS2	ARE	AAACCA	786	792	Zea mays	cis-acting regulatory element essential for the anaerobic induction
CuSPDS2	MBS	CAACTG	103	97	Arabidopsis thaliana	MYB binding site involved in drought-inducibility
CuSPDS2	GARE-motif	TCTGTTG	289	296	Brassica oleracea	gibberellin-responsive element
CuSPDS2	STRE	AGGGG	405	400	Arabidopsis thaliana	Stress response element
CuSPDS2	AAGAA-motif	GAAAGAA	153	146	Avena sativa	role in abiotic stress responses and tolerance in plants
CuSPDS2	TATA-box	TATAA	37	32	Arabidopsis thaliana	core promoter element around -30 of transcription start
CuSPDS2	Sp1	GGGCGG	892	898	Oryza sativa	light responsive element
CuSPDS2	TC-rich repeats	GTTTTCTTAC	495	504	Nicotiana tabacum	cis-acting element involved in defense and stress responsiveness
CuSPDS2	CCGTCC-box	CCGTCC	422	428	Petroselinum hortense	methyl jasmonate responsive element
CuSPDS2	MYC	CATGTG	204	198	Arabidopsis thaliana	regulators in regulating plant seed production, root elongation, leaf senescence, and stamen
CuSPDS2	CCGTCC motif	CCGTCC	422	428	Nicotiana tabacum	methyl jasmonate responsive element
CuSPDS2	Myb-binding site	CAACAG	290	284	Nicotiana tabacum	Binding site for MYB transcription factors regulating diverse transcriptional events
CuSPMS	I-box	gGATAAGGTG	173	182	Zea mays	part of a light responsive element
CuSPMS	WRE3	CCACCT	178	172	Pisum sativum	wound responsiveness
CuSPMS	Box 4	ATTAAT	9	15	Petroselinum crispum	part of a conserved DNA module involved in light responsiveness
CuSPMS	Myb	CAACTG	371	377	Arabidopsis thaliana	encodes a sequence specific for DNA binding activity
CuSPMS	WUN-motif	AAATTACTA	241	250	Nicotiana glutinosa	responsible for wound-response
CuSPMS	LTR	CCGAAA	115	109	Hordeum vulgare	cis-acting element involved in low-temperature responsiveness
CuSPMS	MBS	CAACTG	371	377	Arabidopsis thaliana	MYB binding site involved in drought-inducibility
CuSPMS	CAAT-box	CAAT	13	9	Nicotiana glutinosa	signals the binding site for the RNA transcription factor
CuSPMS	MYB	CAACAG	645	651	Arabidopsis thaliana	role in plant development, secondary metabolism, hormone signal transduction, disease resistance and abiotic stress tolerance
CuSPMS	AACA_motif	TAACAAACTCCA	703	714	Oryza sativa	involved in endosperm-specific negative expression
CuSPMS	A-box	CCGTCC	126	120	Petroselinum crispum	cis-acting regulatory element
CuSPMS	ATCT-motif	AATCTAATCC	509	500	Pisum sativum	part of a conserved DNA module involved in light responsiveness
CuSPMS	CCGTCC-box	CCGTCC	126	120	Petroselinum hortense	cis-acting regulatory element related to meristem specific activation
CuSPMS	TGACG-motif	TGACG	909	914	Hordeum vulgare	cis-acting regulatory element involved in the MeJA-responsiveness
CuSPMS	MYC	CATGTG	1	7	Arabidopsis thaliana	regulate plant seed production, root elongation, leaf senescence, and stamen
CuSPMS	TATA	TATAAAAT	96	88	Arabidopsis thaliana	determining light-dependent gene expression
CuSPMS	CGTCA-motif	CGTCA	909	904	Hordeum vulgare	cis-acting regulatory element involved in the MeJA-responsiveness
CuSPMS	as-1	TGACG	909	914	Arabidopsis thaliana	activation sequence-1, Positively regulates LATERAL ORGAN BOUNDARIES (LOB) within the shoot apex
CuSPMS	Myb-binding site	CAACAG	645	651	Nicotiana tabacum	Binding site for MYB transcription factors regulating diverse transcriptional events
CuSPMS	TCA-element	CCATCTTTTT	146	155	Nicotiana tabacum	cis-acting element involved in salicylic acid responsiveness
CuSPMS	CCGTCC motif	CCGTCC	126	120	Nicotiana tabacum	methyl jasmonate responsive element
CuSPMS	STRE	AGGGG	123	128	Arabidopsis thaliana	Stress response element
CuSPMS	ERE	ATTTTAAA	237	229	Nicotiana glutinos	ethylene responsive elements
CuSPMS	O2-site	GATGATGTGG	174	183	Zea mays	cis-acting regulatory element involved in zein metabolism regulation
CuSPMS	TATA-box	TATAA	99	94	Arabidopsis thaliana	core promoter element around -30 of transcription start
CuSPMS	MYB-like sequence	TAACCA	752	748	Arabidopsis thaliana	control of cellular and organ morphogenesis, secondary metabolism and circadian rhythm

## Sheet: Table S4
Table S4. Brief information about C. unshiu SPMS, SPDS, ACL5, ADC, ODC, and SAMDC genes orthologs and their functions via molecular, interactiona and pathway
Gene	Biological process	Molecular functions	Local network cluster (STRING)	KEGG pathway
CuSPMS	Spermine biosynthetic process	Spermine synthase activity	Spermine biosynthetic process, and methionine adenosyltranferse activity	Glutathione metabolism
CuSPDS1	Spermidine biosynthetic process	Spermidine synthase activity	polyamine metabolic process, and c-5 methylation of cytosine	Glutathione metabolism
CuSPDS2	Spermidine biosynthetic process	Spermidine synthase activity	polyamine metabolic process, and c-5 methylation of cytosine	Glutathione metabolism
CuACL5-1	Small molecule biosynthetic process	Thermospermine synthase activity	Thermospermine synthase activity, and sporulation resulting in the formation of a cellular spore	Arginine and proline metabolism
CuACL5-2	Small molecule biosynthetic process	Thermospermine synthase activity	Thermospermine synthase activity, and sporulation resulting in the formation of a cellular spore	Arginine and proline metabolism
CuADC	Putrescine biosynthetic process from arginine	Arginine decarboxylase activity	polyamine metabolic process	Metabolic pathways
CuODC1	Putrescine biosynthetic process from ornithine	Ornithine decarboxylase activity	Ornithine decarboxylase activity, and spermidine catabolic processes	Metabolic pathways
CuODC2	Ornithine metabolic process	Ornithine decarboxylase activity	Ornithine decarboxylase activity, and spermidine catabolic processes	Metabolic pathways
CuSAMDC1	S-adenosylmethioninamine biosynthetic process,	Transferase activity, transferring alkyl or aryl (other than methyl) groups	polyamine metabolic process	Cysteine and methionine metabolism
	Nucleoside metabolic process
CuSAMDC2	S-adenosylmethioninamine biosynthetic process,	Transferase activity, transferring alkyl or aryl (other than methyl) groups	polyamine metabolic process	Cysteine and methionine metabolism
	Nucleoside metabolic process
CuSAMDC3	S-adenosylmethioninamine biosynthetic process,	Transferase activity, transferring alkyl or aryl (other than methyl) groups	polyamine metabolic process	Cysteine and methionine metabolism
	Nucleoside metabolic process
CuSAMDC4	S-adenosylmethioninamine biosynthetic process,	Transferase activity, transferring alkyl or aryl (other than methyl) groups	polyamine metabolic process	Cysteine and methionine metabolism
	Nucleoside metabolic process
CuSAMDC5	S-adenosylmethioninamine biosynthetic process,	Transferase activity, transferring alkyl or aryl (other than methyl) groups	polyamine metabolic process	Cysteine and methionine metabolism
	Nucleoside metabolic process
